# Supplementary material for: Laryngeal Cancer Cells Metabolize 25-Hydroxyvitamin D3 and Respond to 24R,25-dihydroxyvitamin D3 via a Mechanism Dependent on Estrogen Receptor Levels
Source: Cancers (Basel). 2024 Apr 24;16(9):1635. doi: 10.3390/cancers16091635 (PMC11083835; doi:10.3390/cancers16091635)
Supplement: Supplementary file 1 [file cancers-16-01635-s001.zip]

Archive with 1 entries (1 files):
- cancers-2955751-supplementary.pdf
